# Supplementary material for: Choline supplementation: Impact on broiler chicken performance, steatosis, and economic viability from from 1 to 42 days
Source: PLoS One. 2024 Mar 19;19(3):e0295488. doi: 10.1371/journal.pone.0295488 (PMC10950236; doi:10.1371/journal.pone.0295488)
Supplement: S1 Data — (XLSX) [file pone.0295488.s001.xlsx]

## Sheet: Performance
TRAT	SOURCE	DOSE	REP	IBW	BW21	BWG21	FI21	FCR21	LIVE21	BW35	BWG35	FI35	FCR35	LIVE35	BW42	BWG42	FI42	FCR42	LIVE42
1	Control	0	1	39.2632	831.579	792.316	1261.58	1.59227	100	2251.94	2212.68	3520.42	1.59102	94.7368	2976.22	2936.96	4722.33	1.6079	94.7368
1	Control	0	2	39.4211	855.263	815.842	1241.58	1.52184	100	2152.11	2112.68	3446.84	1.6315	100	2941.18	2901.76	4448.73	1.53312	89.4737
1	Control	0	3	39.5789	842.105	802.526	1256.32	1.56545	100	1872.22	1832.64	3307.93	1.805	94.7368	2838.89	2799.31	4177.98	1.4925	94.7368
1	Control	0	4	39.7368	892.105	852.368	1387.89	1.62828	100	2191.94	2152.21	3776.64	1.75477	94.7368	2972.22	2932.49	5157.35	1.7587	94.7368
1	Control	0	5	39.7368	888.889	849.152	1479.5	1.74232	94.7368	2199.72	2159.99	3852.69	1.78367	94.7368	2758.33	2718.6	5186.68	1.90785	94.7368
1	Control	0	6	39.8947	886.842	846.947	1293.16	1.52685	100	2217.89	2178	3613.68	1.65918	100	2906.37	2866.47	4847.37	1.69106	100
2	CC	1	1	39.2632	863.158	823.895	1418.42	1.7216	100	2173.61	2134.35	3644.2	1.7074	94.7368	2979.41	2940.15	5056.85	1.71993	89.4737
2	CC	1	2	39.4211	836.842	797.421	1330.53	1.66854	100	2140.83	2101.41	3548.33	1.68855	94.7368	2891.67	2852.25	4776.23	1.67455	94.7368
2	CC	1	3	39.5789	880.53	840.951	1365.79	1.6241	100	2063.82	2024.24	3548.3	1.7529	89.4737	2805.88	2766.3	4759.37	1.72048	89.4737
2	CC	1	4	39.7368	894.737	855	1310.53	1.53278	100	2144.72	2104.99	3480.5	1.65345	94.7368	2911.76	2872.03	4627.27	1.61115	89.4737
2	CC	1	5	39.7368	889.474	849.737	1362.11	1.60297	100	2075.53	2035.79	3627.11	1.78167	100	2828.95	2789.21	4914.47	1.76196	100
2	CC	1	6	39.8947	918.421	878.526	1351.58	1.53846	100	2094.44	2054.55	3628.95	1.7663	94.7368	2781.58	2741.68	5016.32	1.82965	100
3	CC	2	1	39.3158	911.54	872.224	1383.16	1.58578	100	2326.05	2286.74	3831.84	1.67568	100	3068.42	3029.11	5324.47	1.75777	100
3	CC	2	2	39.5263	922.66	883.134	1452.63	1.64486	100	2416.32	2376.79	3942.11	1.65858	100	3233.33	3193.81	5419.27	1.69681	94.7368
3	CC	2	3	39.5789	907.01	867.431	1276.32	1.47137	100	2280.83	2241.25	3577.45	1.59618	94.7368	3027.78	2988.2	4773.93	1.59759	94.7368
3	CC	2	4	39.7368	873.684	833.947	1243.16	1.49069	100	2039.74	2000	3314.47	1.65724	100	2655.26	2615.53	4271.84	1.63326	100
3	CC	2	5	39.7368	910.526	870.789	1292.11	1.48383	100	2034.17	1994.43	3447.11	1.72837	94.7368	2793.75	2754.01	4614.88	1.67569	84.2105
3	CC	2	6	39.8947	916.64	876.745	1500.38	1.71131	94.7368	2411.94	2372.05	3961.07	1.66989	94.7368	3219.44	3179.55	5500.8	1.73006	94.7368
4	CC	3	1	39.3158	899.26	859.944	1473.68	1.7137	100	2201.32	2162	3735.79	1.72793	100	3211.11	3171.8	5244.96	1.65362	94.7368
4	CC	3	2	39.5263	895.96	856.434	1344.74	1.57016	100	2209.56	2170.03	3613.16	1.66503	100	2710.53	2671	5007.89	1.87491	100
4	CC	3	3	39.6316	892.105	852.474	1276.32	1.49719	100	2215.79	2176.16	3714.74	1.70702	100	2919.47	2879.84	4917.37	1.70751	100
4	CC	3	4	39.7368	886.842	847.105	1463.16	1.72724	100	2273.89	2234.15	3878.23	1.73588	94.7368	2852.78	2813.04	5101.89	1.81366	94.7368
4	CC	3	5	39.7368	891.667	851.93	1291.29	1.51572	94.7368	2256.76	2217.03	3618.74	1.63225	89.4737	3097.06	3057.32	4918	1.6086	89.4737
4	CC	3	6	39.8947	909.91	870.015	1297.37	1.4912	100	2231.46	2191.57	3552.11	1.62081	100	2905.26	2865.37	4931.05	1.72091	100
5	NCA	1	1	39.3158	882.78	843.464	1183.59	1.40325	94.7368	2216.53	2177.21	3503.26	1.60905	94.7368	3005.56	2966.24	4478.17	1.50971	94.7368
5	NCA	1	2	39.5263	847.368	807.842	1300	1.60923	100	2203.03	2163.5	3501.32	1.61835	100	2989.44	2949.92	4666.23	1.58182	94.7368
5	NCA	1	3	39.6842	882.83	843.146	1306.49	1.54954	94.7368	2298.89	2259.2	3673.37	1.62596	94.7368	3102.78	3063.09	4997.78	1.63161	94.7368
5	NCA	1	4	39.7368	889.86	850.123	1247.37	1.46728	100	2152.11	2112.37	3336.58	1.57954	100	3078.95	3039.21	4278.68	1.40783	100
5	NCA	1	5	39.7368	888.889	849.152	1524.37	1.79516	94.7368	2201.94	2162.21	3818.3	1.76593	94.7368	2985.56	2945.82	5259.52	1.78542	94.7368
5	NCA	1	6	39.8947	905.263	865.368	1294.74	1.49617	100	2226.67	2186.77	3630.72	1.66031	94.7368	3050	3010.11	5071.03	1.68467	89.4737
6	NCA	2	1	39.3684	876.316	836.947	1265.79	1.51239	100	2166.58	2127.21	3470.53	1.63149	100	2919.44	2880.08	4627.4	1.60669	94.7368
6	NCA	2	2	39.5263	872.21	832.684	1307.89	1.5707	100	2135.07	2095.54	3561.32	1.69947	100	2915.79	2876.26	4771.84	1.65904	100
6	NCA	2	3	39.6842	875.37	835.686	1136.84	1.36037	100	2151.76	2112.08	3565.79	1.68828	100	3047.37	3007.68	4660.53	1.54954	100
6	NCA	2	4	39.7368	867.19	827.453	1244.74	1.5043	100	2151.76	2112.03	3332.8	1.57801	89.4737	2820.59	2780.85	4413.51	1.58711	89.4737
6	NCA	2	5	39.7368	880.556	840.819	1458.92	1.73512	94.7368	2152.88	2113.14	3906.54	1.84869	89.4737	3070.59	3030.85	5158.52	1.702	89.4737
6	NCA	2	6	39.9474	880.556	840.608	1255.78	1.49389	94.7368	2162.22	2122.27	3480.35	1.63991	94.7368	2886.84	2846.89	4569.94	1.60524	100
7	NCA	3	1	39.3684	863.158	823.789	1328.95	1.61321	100	2148.95	2109.58	3526.05	1.67145	100	2968.42	2929.05	4678.68	1.59734	100
7	NCA	3	2	39.5263	889.474	849.947	1371.05	1.6131	100	2159.39	2119.86	3615.79	1.70567	100	2926.32	2886.79	4907.89	1.70012	100
7	NCA	3	3	39.6842	894.737	855.053	1310.53	1.53268	100	2229.74	2190.05	3616.32	1.65125	100	3023.68	2984	4995.26	1.67402	100
7	NCA	3	4	39.7368	881.89	842.153	1310.53	1.55616	100	2221.84	2182.11	3572.86	1.63735	100	3034.21	2994.47	4809.71	1.60619	100
7	NCA	3	5	39.7368	884.211	844.474	1331.58	1.57682	100	2193.61	2153.87	3586.7	1.66523	94.7368	2952.78	2913.04	4969.91	1.70609	94.7368
7	NCA	3	6	39.9474	877.89	837.943	1307.89	1.56084	100	2142.83	2102.88	3394.47	1.6142	100	2826.32	2786.37	4549.74	1.63286	100
8	NCB	1	1	39.3684	860.526	821.158	1421.05	1.73055	100	2190.53	2151.16	3827.63	1.77934	100	2914.71	2875.34	5251.32	1.82633	89.4737
8	NCB	1	2	39.5263	842.105	802.579	1271.05	1.58371	100	2187.05	2147.52	3566.65	1.66082	94.7368	2994.44	2954.92	4740.65	1.60433	94.7368
8	NCB	1	3	39.6842	897.368	857.684	1355.26	1.58014	100	2122.89	2083.21	3645.53	1.74996	100	2915.79	2876.11	4803.42	1.67011	100
8	NCB	1	4	39.7368	855.263	815.526	1331.58	1.63278	100	2189.21	2149.47	3640.9	1.69386	94.7368	2894.44	2854.71	4784.43	1.67598	94.7368
8	NCB	1	5	39.8421	860.11	820.268	1244.74	1.51748	100	2127.89	2088.05	3581.84	1.7154	100	3068.42	3028.58	4889.74	1.61453	100
8	NCB	1	6	40	845.263	805.263	1412.11	1.75359	100	2205.52	2165.52	3714.21	1.71516	100	2910.53	2870.53	5039.47	1.75559	100
9	NCB	2	1	39.4211	865.789	826.368	1526.32	1.84702	100	2109.25	2069.83	3877.37	1.87328	100	2968.42	2929	5319.47	1.81614	100
9	NCB	2	2	39.5789	900.48	860.901	1421.37	1.65103	94.7368	2145.83	2106.25	3888.53	1.84618	94.7368	2870.59	2831.01	4964.18	1.7535	89.4737
9	NCB	2	3	39.7368	905.03	865.293	1407.89	1.62707	100	2176.49	2136.75	3815	1.78542	100	2931.58	2891.84	4962.37	1.71599	100
9	NCB	2	4	39.7368	910.526	870.789	1410.53	1.61982	100	2140.56	2100.82	3740.09	1.7803	94.7368	2816.67	2776.93	4737.08	1.70587	94.7368
9	NCB	2	5	39.8421	896.37	856.528	1310.53	1.53005	100	2208.95	2169.11	3709.21	1.71002	100	2915.79	2875.95	4943.42	1.71888	100
9	NCB	2	6	40.0526	900	859.947	1461.45	1.69946	94.7368	2186.33	2146.28	4003.37	1.86526	89.4737	2974.71	2934.65	5383	1.83429	89.4737
10	NCB	3	1	39.4211	828.947	789.526	1257.89	1.59323	100	2215.53	2176.11	3527.37	1.62095	100	2947.37	2907.95	4756.32	1.63563	100
10	NCB	3	2	39.5789	892.105	852.526	1323.68	1.55266	100	2106.05	2066.47	3626.32	1.75483	100	2786.84	2747.26	4947.37	1.80084	100
10	NCB	3	3	39.7368	853.68	813.943	1342.11	1.64889	100	2210.28	2170.54	3748.36	1.72692	94.7368	2894.44	2854.71	4965.61	1.73945	94.7368
10	NCB	3	4	39.7368	902.632	862.895	1205.26	1.39677	100	2035.56	1995.82	3302.2	1.65456	94.7368	2894.74	2855	4405.17	1.54296	89.4737
10	NCB	3	5	39.8421	818.421	778.579	1128.95	1.45001	100	2141.11	2101.27	3299.74	1.57035	94.7368	2963.16	2923.32	4273.42	1.46184	100
10	NCB	3	6	40.0526	826.316	786.263	1228.95	1.56302	100	2079.47	2039.42	3570.26	1.75063	100	2834.21	2794.16	4757.11	1.70252	100

## Sheet: Others
TRAT	ADITIVO	DOSE	REP	COLEST	TRIGL	LIPIDEOS		TRAT	FIG	Steatosis Score
1	Control	0	1	236.106	130.972	2.625		1	1	4
1	Control	0	2	178.562	313.706	1.78523		1	2	3
1	Control	0	3	156.398	375.008	1.73856		1	3	3
1	Control	0	4	177.95	140.787	2.67785		1	4	4
2	CC	1	1	214.122	356.605	4.43333		1	5	4
2	CC	1	2	252.836	206.024	2.52532		1	6	4
2	CC	1	3	149.584	243.18	2.66		1	7	3
2	CC	1	4	121.317	395.906	2.64238		1	8	3
3	CC	2	1	94.9476	539.018	2.67785		1	9	3
3	CC	2	2	135.496	320.939	1.78523		1	10	4
3	CC	2	3	176.451	211.235	3.47712		1	11	4
3	CC	2	4	102.216	376.644	2.67785		1	12	4
4	CC	3	1	117.494	218.184	1.76159		1	13	3
4	CC	3	2	224.934	216.108	1.78523		1	14	2
4	CC	3	3	133.352	246.843	2.66		1	15	4
4	CC	3	4	222.335	338.772	3.54667		1	16	2
5	NCA	1	1	139.053	148.651	3.57047		1	17	3
5	NCA	1	2	124.427	360.338	4.20886		1	18	4
5	NCA	1	3	136.288	269.284	2.64238		1	19	3
5	NCA	1	4	126.228	192.504	4.43333		1	20	3
6	NCA	2	1	179.707	150.787	2.66		1	21	4
6	NCA	2	2	92.6316	167.986	1.76159		1	22	3
6	NCA	2	3	101.617	177.363	3.52318		1	23	4
6	NCA	2	4	115.633	141.48	2.66		1	24	3
7	NCA	3	1	184.097	182.153	4.43333		1	25	3
7	NCA	3	2	151.025	233.164	1.77333		1	26	3
7	NCA	3	3	211.198	229.506	3.52318		1	27	2
7	NCA	3	4	176.715	326.929	2.625		1	28	3
8	NCB	1	1	205.662	189.77	2.64238		1	29	3
8	NCB	1	2	98.8366	170.558	2.625		1	30	4
8	NCB	1	3	160.599	189.663	3.63533		1	31	4
8	NCB	1	4	182.454	176.882	3.52318		1	32	4
9	NCB	2	1	152.926	245.784	2.64238		1	33	3
9	NCB	2	2	126.15	319.729	2.66		1	34	3
9	NCB	2	3	145.449	247.89	1.75		1	35	4
9	NCB	2	4	154.485	235.213	2.66		1	36	4
10	NCB	3	1	167.468	333.449	2.65469		1	37	4
10	NCB	3	2	209.86	245.784	2.67785		1	38	4
10	NCB	3	3	110.416	276.277	2.66		1	39	3
10	NCB	3	4	119.521	231.118	1.77333		1	40	3
								1	41	3
								1	42	3
								1	43	2
								1	44	3
								1	45	3
								2	1	3
								2	2	3
								2	3	3
								2	4	3
								2	5	3
								2	6	3
								2	7	3
								2	8	4
								2	9	4
								2	10	4
								2	11	4
								2	12	3
								2	13	3
								2	14	3
								2	15	4
								2	16	4
								2	17	4
								2	18	3
								2	19	3
								2	20	3
								2	21	3
								2	22	3
								2	23	4
								2	24	3
								2	25	3
								2	26	3
								2	27	3
								2	28	3
								2	29	3
								2	30	4
								2	31	3
								2	32	4
								2	33	3
								2	34	3
								2	35	3
								2	36	4
								2	37	3
								2	38	3
								2	39	4
								2	40	3
								2	41	4
								2	42	2
								2	43	4
								2	44	3
								2	45	3
								3	1	3
								3	2	4
								3	3	2
								3	4	3
								3	5	3
								3	6	2
								3	7	3
								3	8	3
								3	9	2
								3	10	3
								3	11	2
								3	12	3
								3	13	3
								3	14	4
								3	15	4
								3	16	4
								3	17	3
								3	18	3
								3	19	3
								3	20	4
								3	21	4
								3	22	2
								3	23	2
								3	24	2
								3	25	3
								3	26	3
								3	27	4
								3	28	3
								3	29	4
								3	30	3
								3	31	4
								3	32	4
								3	33	4
								3	34	4
								3	35	4
								3	36	4
								3	37	1
								3	38	4
								3	39	3
								3	40	3
								3	41	2
								3	42	3
								3	43	3
								3	44	2
								3	45	2
								4	1	3
								4	2	2
								4	3	3
								4	4	2
								4	5	3
								4	6	3
								4	7	3
								4	8	2
								4	9	3
								4	10	3
								4	11	2
								4	12	2
								4	13	2
								4	14	3
								4	15	2
								4	16	2
								4	17	3
								4	18	3
								4	19	2
								4	20	3
								4	21	2
								4	22	3
								4	23	3
								4	24	3
								4	25	2
								4	26	3
								4	27	2
								4	28	2
								4	29	3
								4	30	3
								4	31	2
								4	32	2
								4	33	3
								4	34	2
								4	35	3
								4	36	2
								4	37	3
								4	38	2
								4	39	3
								4	40	3
								4	41	2
								4	42	3
								4	43	2
								4	44	3
								4	45	3
								5	1	2
								5	2	2
								5	3	2
								5	4	2
								5	5	2
								5	6	3
								5	7	3
								5	8	3
								5	9	2
								5	10	2
								5	11	2
								5	12	3
								5	13	3
								5	14	3
								5	15	3
								5	16	3
								5	17	2
								5	18	2
								5	19	3
								5	20	2
								5	21	2
								5	22	3
								5	23	3
								5	24	2
								5	25	3
								5	26	3
								5	27	2
								5	28	3
								5	29	2
								5	30	3
								5	31	3
								5	32	2
								5	33	3
								5	34	3
								5	35	2
								5	36	2
								5	37	3
								5	38	3
								5	39	3
								5	40	2
								5	41	3
								5	42	2
								5	43	2
								5	44	2
								5	45	2
								6	1	2
								6	2	3
								6	3	2
								6	4	2
								6	5	3
								6	6	2
								6	7	2
								6	8	3
								6	9	3
								6	10	2
								6	11	2
								6	12	2
								6	13	2
								6	14	3
								6	15	2
								6	16	2
								6	17	2
								6	18	2
								6	19	3
								6	20	1
								6	21	3
								6	22	3
								6	23	2
								6	24	3
								6	25	2
								6	26	2
								6	27	2
								6	28	2
								6	29	3
								6	30	3
								6	31	3
								6	32	3
								6	33	1
								6	34	3
								6	35	3
								6	36	2
								6	37	3
								6	38	3
								6	39	2
								6	40	2
								6	41	3
								6	42	2
								6	43	3
								6	44	1
								6	45	2
								7	1	2
								7	2	3
								7	3	1
								7	4	2
								7	5	2
								7	6	2
								7	7	2
								7	8	3
								7	9	2
								7	10	2
								7	11	2
								7	12	1
								7	13	2
								7	14	2
								7	15	1
								7	16	2
								7	17	2
								7	18	2
								7	19	3
								7	20	3
								7	21	2
								7	22	1
								7	23	2
								7	24	1
								7	25	1
								7	26	2
								7	27	2
								7	28	2
								7	29	2
								7	30	2
								7	31	1
								7	32	2
								7	33	2
								7	34	2
								7	35	3
								7	36	1
								7	37	1
								7	38	3
								7	39	2
								7	40	1
								7	41	2
								7	42	2
								7	43	2
								7	44	2
								7	45	3
								8	1	3
								8	2	3
								8	3	3
								8	4	3
								8	5	2
								8	6	2
								8	7	3
								8	8	3
								8	9	2
								8	10	3
								8	11	3
								8	12	3
								8	13	3
								8	14	4
								8	15	2
								8	16	3
								8	17	2
								8	18	3
								8	19	4
								8	20	3
								8	21	4
								8	22	3
								8	23	2
								8	24	2
								8	25	3
								8	26	3
								8	27	2
								8	28	3
								8	29	3
								8	30	3
								8	31	3
								8	32	2
								8	33	3
								8	34	2
								8	35	3
								8	36	3
								8	37	2
								8	38	3
								8	39	3
								8	40	4
								8	41	4
								8	42	2
								8	43	2
								8	44	3
								8	45	3
								9	1	2
								9	2	3
								9	3	3
								9	4	2
								9	5	3
								9	6	4
								9	7	3
								9	8	2
								9	9	3
								9	10	3
								9	11	3
								9	12	3
								9	13	4
								9	14	2
								9	15	2
								9	16	3
								9	17	4
								9	18	3
								9	19	3
								9	20	4
								9	21	2
								9	22	3
								9	23	3
								9	24	3
								9	25	2
								9	26	2
								9	27	2
								9	28	3
								9	29	2
								9	30	3
								9	31	2
								9	32	2
								9	33	4
								9	34	3
								9	35	3
								9	36	3
								9	37	4
								9	38	3
								9	39	2
								9	40	3
								9	41	2
								9	42	3
								9	43	3
								9	44	3
								9	45	2
								10	1	2
								10	2	2
								10	3	3
								10	4	3
								10	5	2
								10	6	2
								10	7	3
								10	8	2
								10	9	3
								10	10	2
								10	11	3
								10	12	4
								10	13	3
								10	14	2
								10	15	3
								10	16	3
								10	17	4
								10	18	3
								10	19	2
								10	20	3
								10	21	3
								10	22	3
								10	23	2
								10	24	3
								10	25	2
								10	26	2
								10	27	2
								10	28	3
								10	29	2
								10	30	2
								10	31	3
								10	32	3
								10	33	2
								10	34	2
								10	35	2
								10	36	3
								10	37	3
								10	38	3
								10	39	2
								10	40	2
								10	41	3
								10	42	3
								10	43	2
								10	44	3
								10	45	2
